# Supplementary material for: DNA Damage Sensing and TP53 Function as Modulators of Sensitivity to Calicheamicin-Based Antibody–Drug Conjugates for Acute Leukemia
Source: Cancers (Basel). 2025 Dec 25;18(1):67. doi: 10.3390/cancers18010067 (PMC12784841; doi:10.3390/cancers18010067)
Supplement: Supplementary file 1 [file cancers-18-00067-s001.zip]

Archive with 1 entries (1 files):
- cancers-4038024-supplementary.pdf
